# Supplementary material for: LncPCD: a manually curated database of experimentally supported associations between lncRNA-mediated programmed cell death and diseases
Source: Database (Oxford). 2023 Nov 27;2023:baad087. doi: 10.1093/database/baad087 (PMC10681436; doi:10.1093/database/baad087)
Supplement: baad087_Supp [file baad087_supp.zip]

Archive with 1 entries (1 files):
- Table S1. The number of entries in different types of programmed cell death.docx
